# Supplementary material for: Enhanced Adsorption of Sulfonamides by Attapulgite-Doped Biochar Prepared with Calcination
Source: Molecules. 2022 Nov 21;27(22):8076. doi: 10.3390/molecules27228076 (PMC9698770; doi:10.3390/molecules27228076)
Supplement: Supplementary file 1 [file molecules-27-08076-s001.zip]

Archive with 1 entries (1 files):
- molecules-2026356-supplementary.pdf
